# Supplementary material for: Factors Associated with Influenza Vaccination Among Urban Community-Dwelling Chinese Elderly: Results from a Multicity Cross-Sectional Study
Source: Vaccines (Basel). 2025 Nov 18;13(11):1171. doi: 10.3390/vaccines13111171 (PMC12656644; doi:10.3390/vaccines13111171)
Supplement: Supplementary file 1 [file vaccines-13-01171-s001.zip]

Archive with 1 entries (1 files):
- vaccines-3946682-supplementary.pdf
